# Supplementary material for: Potential Current and Future Distribution of the Long-Whiskered Owlet (Xenoglaux loweryi) in Amazonas and San Martin, NW Peru
Source: Animals (Basel). 2022 Jul 13;12(14):1794. doi: 10.3390/ani12141794 (PMC9312142; doi:10.3390/ani12141794)
Supplement: Supplementary file 1 [file animals-12-01794-s001.zip]

Archive with 1 entries (1 files):
- animals-1639658-supplementary.pdf
